# Supplementary material for: Solar Light-Driven Efficient Degradation of Organic Pollutants Mediated by S-Scheme MoS2@TiO2-Layered Structures
Source: Nanomaterials (Basel). 2024 Dec 27;15(1):28. doi: 10.3390/nano15010028 (PMC11722417; doi:10.3390/nano15010028)
Supplement: Supplementary file 1 [file nanomaterials-15-00028-s001.zip]

Archive with 1 entries (1 files):
- nanomaterials-3297989-supplementary.pdf
